# Supplementary material for: Toxoplasma gondii seroprevalence among pregnant women in Africa: A systematic review and meta-analysis
Source: PLoS Negl Trop Dis. 2024 May 23;18(5):e0012198. doi: 10.1371/journal.pntd.0012198 (PMC11152313; doi:10.1371/journal.pntd.0012198)
Supplement: S5 File — (XLSX) [file pntd.0012198.s005.xlsx]

## Sheet: Toxoplasmosis
S. No.	First author	Year	Country	Geographic region	Study area (optional)	Publication period	Sub-African Regions	Sample	Population studied	Age category years (mean)	Prevalence	Case	Diagnostic tool	Highlights	Risk factors	Drawbacks	Study design	rural with infection	rural with no infection	urban with infection	urban with no infection	Eating raw meat with infection	Eating raw meat with no infection	Not eating raw meat with infection	Not eating raw meat with no infection	Have HIV infection with T.posetive	Have HIV infection with T. negative	Have HIV negative with T.posetive	Have HIV Negative with T. Negative	Drink raw milk with infection	Drink raw milk with no infection	Not drink raw milk with infection	Not drink raw milk with no infection	eating raw vegetable with infection	eating raw vegetable with no infection	Not eating raw vegetable with infection	Not eating raw vegetable with no infection	contact with soil with infection	contact with soil with no infection	not contact with soil with infection	not contact with soil with infection	have cat with infection	have cat with no infection	have no cat with infection	have no cat withno infection	blood transfusion with infection	blood transfusion with no infection	no blood transfusion with infection	no blood transfusion with no infection
1	Okojokwu O. et al	2023	Nigeria	Plateau State	Jos-North	2020-2023	West Africa	158	Pregnant Women	15-50	27.8	44	EIA		Regular contact with dirt and the source of drinking water were found to be the most important predictors of T. gondii infection among the study participants.		Cross-sectional	10	20	34	94													37	92	7	22	15	22	29	92	7	23	37	98
2	Hassan SA. et al	2023	Somalia	Mogadishu	Benadir Hospital	2020-2023	East Africa	403	Pregnant Women	16-45 (25.94 ± 5.6)	45.2	182	EIA	Routine serological screening for T. gondii should be integrated with other ANC services to identify potential infections with the parasite.	first and third trimenester pregnancies		Cross-sectional
3	Lushina M. et al	2022	Tanzania	Dar es Salaam	Ilala Municipality	2020-2023	East Africa	383	Pregnant Women		27.2	104	EIA		Signi¦cantly risk factors for T. gondii infection included: increased maternal age (34-39) years [AOR = 3.714, 95% CI:1.522- 9.062), eating unwashed fruits [AOR = 7.385, 95% CI:3.994-13.658,], not washing hand with soap after meat preparation [AOR = 7.525, 95% CI:3.403-16.642], consumption of undercooked meat [AOR = 3.746, 95% CI:1.945-7.217], and consumption of raw vegetable [AOR = 1.986, 95% CI…		Cross-sectional					82	112	22	167					35	75	69	204	78	139	26	140	27	32	77	247
4	Dambrun M. et al	2022	Benin	Mono province	come	2020-2023	West Africa	974	Pregnant Women	15-35	52.6	512	EIA	A preexisting infection by T. gondii plays a potential protective role against malaria.	low eductaion level		Retrospective study
5	Singh B. et al	2021	Ghana	Kumasi Metropolis	Kwame Nkrumah University of Science and Technology Hospital	2020-2023	West Africa	400	Pregnant Women	20-45	57.3	229	EIA	sing ELISA as the reference, the RDT used in this study for the diagnosis of T. gondii infection has low sensitivity, and therefore, it is unreliable. However, this finding does not invalidate all RDTs because there are several other brands of RDT with good sensitivity and specificity. Further studies to ascertain the performance of other commercially available RDT kits are needed	secondary education (aOR = 1:8, 95% CI (1.0-3.0), and p = 0:034)		Cross-sectional					149	110	80	61									189	148	40	23	103	67	126	104	47	23	182	148
6	Adugna B, et al	2021	Ethiopia	North-West Ethiopia		2020-2023	East Africa	401	Pregnant Women	18-46 (26.8±5.08)	70.8	284	AT	further studies on bioassay, isolation and genotype of the pathogen are crucial	self-employed study participants (traders) (AOR = 2.53, 95% CI: 1.17–5.50, p = 0.019); average monthly income of <1000(AOR = 3.57, 95% CI: 1.19–10.64, p = 0.023), 1000–3000 (AOR = 3.81, 95% CI: 1.37–10.61, p = 0.010) and 3001–6000 (ETB) (AOR = 3.88, 95 CI: 1.27–11.84, p = 0.017); irregular handwashing practices after handling raw meat (AOR =1.93, 95% CI: 1.06–3.53, p = 0.031); midland climatic co…		Cross-sectional	122	56	162	61	68	25	216	92									112	37	172	80					130	59	154	58	24	4	260	113
7	Laboudi M. et al	2021	Morocco	Rabat	Parasitology Laboratory of the National Institute of Hygiene	2020-2023	North Africa	637	Pregnant Women	16-46 (29.4 ± 6.3)	43	274	EIA		The parasitic infection was more prevalent in the age group 31–35 years (50.7%) (70/138) followed by age group 26–30 years 46.5% (67/144) and 36–46 years 42.9% (56/105).	Behavioral factors not assessed	Retrospective study
8	Abdelbaset AE. et al	2020	Egypt	El-Minya Governorate	Hospital	2020-2023	North Africa	96	Pregnant Women		22.9	22	EIA	More comprehensive epidemiological study has been recommended	Pregnancy trimester, contact with cats, and the habit of eating undercooked sheep meat		Cross-sectional					12	6	10	68													5	28	17	46	12	16	10	58
9	Nguemaïm NF. et al	2020	Cameroon	North West Region	Bamenda Regional	2020-2023	Central Africa	127	Pregnant Women	14-50 (27.4 ± 6.21)	34.6	44	EIA	Education on hygiene and awareness of risk exposures regarding T. gondii infection to minimize its effects among pregnant women and the general population are imperative	The risk factors associated with T. gondii infection include pets’ ownership and handling of their litters.		Cross-sectional	10	15	33	68	5	4	39	79									36	63	8	20	27	37	17	46	17	15	27	68	6	8	38	75
10	Tecle AS. et al	2020	Eritrea	Asmara		2020-2023	East Africa	210	Pregnant Women	16-45	53.6	112	EIA				Cross-sectional					8	5	104	92	1	0	111	97									11	3	101	94	27	26	85	71
11	Mulugeta et al.	2020	Ethiopia	North West Ethiopia	Debremarkos referal hospital	2020-2023	East Africa	233	Pregnant Women	18 - 42 (26.11 )	67.8	158	AT	Routine Serologic screening for T gondii infection at ANC is recommended	Keeping domestic cat at home	Not iclude incidence of toxoplasmosis in newborns and infants	Cross-sectional	15	11	143	64	76	37	82	38	15	11	143	64					85	42	73	33	23	17	135	58	50	15	108	60	11	0	147	75
12	Zakari, M. et al	2020	Nigeria	Abuja	Abuja Teaching Hospital	2020-2023	West Africa	320	Pregnant Women		28.8	92	EIA	seroprevalence of anti-T. gondii IgG and IgM did not differ in the HIV-seropositive or HIV-seronegative pregnant population.	rural residence, increased in level of education for HIV-sero neggative women		Cross-sectional	4	29	43	84
13	Van der Colf, B.E. et al	2020	Namibia	Windhoek		2020-2023	Southern Africa	344	Pregnant Women	17-47 (27)	2.61	9	EIA	Seroprevalence of anti-T. gondii IgG is much lower in Namibia than is reported in other developing countries.	linearly increased in the lowest three age groups (15–20 years, 21–25 years and 26–30 years), only to decrease in older women (31–47) years)		Cross-sectional					2	97	7	247					3	36	6	299	0	83	9	261					0	45	9	299	1	6	8	327
14	Akubuilo AS. et al	2020	Nigeria	Plateau State	Jos North	2020-2023	West Africa	384	Pregnant Women		11.7	45	RDT		Seropositivity was found to be significantly associated (p<0.05, 95%CI) with type of drinking water, consumption of raw or fresh vegetables, previous history of miscarriage and older child with congenital deformation		Cross-sectional	12	121	33	218																					4	21	41	318
15	Khames M. et al	2020	Algeria	Medea	Zitouni medical laboratory	2020-2023	North Africa	1012	Pregnant Women	15-45	25	252	EIA	More serological studies are necessary and further identification and molecular genotyping of the circulating Toxoplasma strains in this area would be epidemiologically very useful	15–20 and 20–25 age categories		Cross-sectional
16	Hoummadi L. et al	2020	Morocco	Marrakech-Safi	eight public and private medical laboratories in the region of Marrakech-Safi	2020-2023	North Africa	5578	Pregnant Women	15-52 (27.7)	28.88	1611	EIA	The variation in prevalence is related not only to climatic factors, but also very often to lifestyle, dietary habits, socio-economic status and hygiene conditions.	increase in age and women public health facilities		Retrospective study
17	Todjom FG. Et al	2019	Cameroon	Mbouo-Bandjoun	Protestant Hospital	2015-2019	Central Africa	200	Pregnant Women		45.5	91	EIA		Secondary level of educational, presence of HIV infection, and frequency of close contacts with cats were significantly associated with the prevalence of IgG and/or IgM antibodies.		Cross-sectional					16	16	75	93	29	7	62	102					20	23	71	86	86	105	5	4	31	22	60	87
18	Mirambo MM. et al	2019	Tanzania	Mwanza,		2015-2019	East Africa	300	Pregnant Women	24	30.7	92	EIA		Being a small-scale business/ employed woman (OR=1.69, 95%CI: 1.01-2.8, P=0.044) and drinking unboiled water (OR=1.78, 95%CI: 1.01-3.1, P=0.046) independently predicted T. gondii IgG seropositivity		Cross-sectional	41	145	68	96	48	121	61	120																	45	109	64	132
19	Teweldemedihin et al.	2019	Ethiopia	Northern Ethiopia	Adwa	2015-2019	East Africa	360	Pregnant Women	26.9	35.6	128	EIA		Age [AOR = 42.5, 95%CI:- 12.7–141.7), P < 0.01], educational level [AOR = 5.8, 95%CI:1.27–26.7, P = 0.02], habit of hand washing after contact with garden soil or domestic animals [AOR = 7.7, 95%CI:2.7–21.9), P < 0.01], presence of domestic cat [AOR = 5.2, 95%CI:2.36–11.6, P < 0.01], history of contact with domestic dog [AOR = 12.9, 95%CI:4.9–34.2, P < 0.01] and consumption of raw vegetables [AOR…		Cross-sectional	69	57	59	175	42	63	86	169					30	52	98	180	102	130	26	102					86	88	42	144	17	40	111	192
20	Fenta	2019	Ethiopia	Southern Ethiopia	Hawassa University and Yirgalem Hospitals	2015-2019	East Africa	500	Pregnant Women	15 -42 ( 4.6 ± 26.47)	81.8	409	EIA	Almost all participants (99.6%) had no information about the disease	contact with domestic cats (OR = 1.206, 95% CI (1.627–2.206, P = 0.043), consumption of raw meat (OR = 0.848, 95% CI: 1.517–2.941, P = 0.019) and unpasteurized milk (OR = 0.871, 95% CI 1.531–2.221, P = 0.032)	Did not asses the status of the neonate	Cross-sectional	128	33	276	57	242	49	163	40					153	34	251	55	334	72	71	17	125	32	279	58	104	26	301	63	18	5	386	85
21	Paul et al	2018	Tanzania	Northern Tanzania (Moshi town in Kilimanjaro region)	KCMC(tertiary university teaching hospital )	2015-2019	East Africa	254	Pregnant Women	29.9 years (SD ± 5.5)	44.5	113	ELISA	The study demonstrated low awareness of risk factors for toxoplasmosis	blood transfusion (p<0.05) among the pregnant women (Table	Study was limited by the small sample size and being a hospital-based cross-sectional study which could have missed some important epidemiological associations	Cross-sectional	42	54	71	87	89	112	24	29	7	6	100	129					92	129	21	12	74	107	39	24	20	19	93	161
22	Mohammed WM. et al	2018	Sudan	Khartoum	Omdurman friend ship hospital	2015-2019	East Africa	300	Pregnant Women	15-45	22.6	68	EIA	Undercooked meat consumption and cat contact are not significantly associated with sero-prevalence of anti-T. gondii IgG and IgM among the pregnant women.	Toxoplasmosis was associated with consumption of unwashed		Cross-sectional					32	91	33	144																	39	114	26	121
23	Dairo, M. D et al.	2018	Nigeria	Imbadan		2015-2019	West Africa	377	Pregnant Women	26.2±4.6	35.8	135	EIA	Follow up study on IgM antibody status of their babies will be very important because it is the indicator of recent exposure.	Consumption of unwashed fruits and vegetables (p<0.05), pet possession (p<0.05) and blood transfusion (p<0.05) among the pregnant women. The risk of contracting Toxoplasma gondii infection increases with blood transfusion (OR = 8.76; 95% CI: 1.14 –67.13).	Major limitation of this report was that recent infection with toxoplasma gondii was not investigated.	Cross-sectional	68	116	67	126	62	110	68	127									66	84	67	152									1	15	130	218
24	Hafez Hassanain. et al	2018	Egypt	Giza Governorate	Giza	2015-2019	North Africa	388	Pregnant Women	18-44 years(27±3.4)	20.4	79	EIA	158 women in the first trimester of pregnancy with history of normal delivery and abortion were 111 and 47, respectively, 121 in the second and 109 in the third trimester	2). The risk of contracting Toxoplasma gondii infection		Cross-sectional	70	200	9	109														19	59	60	250				46	84	33	225	4	9	75	300
25	Adeniyi OT. et al	2018	Nigeria	Southwestern Nigeria	Osogbo	2015-2019	West Africa	391	Pregnant Women	16-50	30.44	119	EIA		Seropositivity of Toxoplasma infection was found to increase positively with the age of the pregnant women and decreases with increase in level of education		Cross-sectional
26	Jula et al.	2018	Ethiopia	Southern Ethiopia	Gambo Rural Hospital	2015-2019	East Africa	401	Pregnant Women	23.1	23.9	96	EIA	The seroprevalence of toxoplasmosis among pregnant women was relatively lower	fruits and vegetables (p<0.05), pet possession (p<0.05) and		Cross-sectional	77	250	19	55	58	198	38	106					37	284	9	21	88	285	8	20					39	135	57	170
27	Mabeku LB. et al	2018	Cameroon	West region of Cameroon		2015-2019	Central Africa	643	Pregnant Women	15-50 (27.1 ± 2.51)	35.77	230	EIA	A general screening program for toxoplasmosis in pregnancy in Cameroon should be done.	A significantly higher risk of being seropositive amongst farmers and housewives (X2 =13.28; P = .0100), among women with university level of education (X2 =11.77; P = .0082), among women with knowledge on toxoplamosis (P = .0001) and those who frequently consume raw meat (P = .0426).		Cross-sectional					71	85	159	328									145	229	85	184					92	176	138	237
28	Völker etal.	2017	Ghana	Rural setting	Rural setting	2015-2019	West Africa	168	Pregnant Women	26.3 (14–48 ).	73.1	123	EIA				Cross-sectional
29	Negero et al.	2017	Ethiopia	South West Ethiopia	Bonga Hospital	2015-2019	East Africa	210	Pregnant Women	38 - 44	75.7	159	AT	Screening of pregnant women during their antenatal care had been recommended		This study is not include incidence of toxoplasmosis in newborns and infants	Cross-sectional	67	12	92	39	117	17	42	34	11	2	148	49	121	37	38	14	155	46	4	5	143	42	16	9	89	19	70	32
30	Yohanes T. et al	2017	Ethiopia	South Ethiopia	Arba Minch hospital	2015-2019	East Africa	232	Pregnant Women	15-38 (25.98 )	79.3	184	EIA	The overall seroprevalence of T. gondii infection among pregnant women was high and serological evidence of primary infection was observed.	Consumption of raw meat (AOR=3.211; 95% CI: 1.592-6.477) and habit of eating raw vegetables or fruit (AOR=2.669; 95% CI: 1.264-5.639) were significantly associated with T. gondi infection		Cross-sectional	15	3	169	45	133	20	51	28									147	29	37	19					29	4	155	44	12	4	172	44
31	Negussie A. et al	2017	Ethiopia	East Ethiopia	Jigjiga	2015-2019	East Africa	301	Pregnant Women	15-42 (25.12 ±4.9)	34.9	105	AT		Seroprevalence of Toxoplasma was seen to be significantly associated with eye disease (p < 0.05).		Cross-sectional	6	8	99	188	14	35	91	161	3	4	102	192					40	80	65	116					18	57	87	139
32	Bamba et al.	2017	Burkina Faso	Western part of Burkina Faso	Bobo-Dioulasso	2015-2019	West Africa	316	Pregnant Women	26. 9 ± 4.2	31.1	98	AT		Having at least a secondary education level (AOR = 2.23; 95% CI: [1.04–4.63]); being urban resident (AOR = 2.81; 95% CI: [1.24–6.86]) and the consumption of meat combination (pork + beef + mutton + wild meat + poultry) (AOR = 4.00; 95% CI: [1.06–15.24])	Incidence of T. gondii among the neonates have not done	Cross-sectional	24	64	74	138																					23	24	75	178
33	Saajan AM. et al	2017	Tanzania	Moshi	Kilimanjaro Christian Medical Centre	2015-2019	East Africa	347	Pregnant Women	29	44.4	154	EIA				Cross-sectional
34	Murebwayire E. et al	2017	Ruwanda	Kigali	Kigali City four public health facilities	2015-2019	East Africa	384	Pregnant Women	18-45 (27)	12.2	47	EIA	Further studies on the burden of maternal and congenital toxoplasmosis should be carried out in the country in order to advise policy on possible needs of instituting control programmes.	Drinking untreated water and eating undercooked meat were identified as important risk factors for T. gondii infection respectively at 22.4% and 22.3% [OR=3.95, CI:2.09-7.49; p<0.001 and OR=3.27, 95% CI: 1.75- 6.09; p<0.001].		Cross-sectional					25	87	22	250	1	18	46	319													3	36	44	301
35	Ballah F. et al	2017	Nigeria	Gombe	Federal Teaching Hospital	2015-2019	West Africa	400	Pregnant Women	15-49	28	112	EIA	Screening of toxoplasmosis should be included as part of antenatal clinic for pregnant women in order to avoid congenital transmission associated with Toxoplasma infection during pregnancy	The highest prevalence was recorded among those in second trimester 57(33.5%), those within the age group of 0-19 years (<20 years) 74(52.86%) and also those that owned cats 50(55.6%). There was a significant association between the prevalence of T. gondii antibodies (IgG) with trimester, age and cat ownership		Cross-sectional
36	Frimpong et al.	2017	Zambia	Lusaka	University teaching hospital	2015-2019	Southern Africa	411	Pregnant Women	25-34	5.87	24	RDT		No significant association was observed		Cross-sectional					24	377	0	10	6	63	18	320	3	33	21	354	19	315	5	72					3	38	21	348
37	El-Shqanqery HE. et al	2017	Egypt	Alexandria, Beheira, Gharbia, Menoufia, Qalyoubia and Fayoum provinces.		2015-2019	North Africa	693	Pregnant Women		30.16	209	EIA	The study reported frequent occurrence of T. gondii among asymptomatic Egyptian pregnant females and consequently increase the risk of abortion.	Significant relations were observed between Toxoplasma IgG antibodies and abortion history, maternity trimester and consumption of under-cooked meat		Cross-sectional					100	93	109	391													8	4	201	479	19	16	190	468
38	Pegha Moukandja et al	2017	Gabon	Central Africa	Franceville	2015-2019	Central Africa	973	Pregnant Women	14-45(25.84 ± 6.9°	57.35	557	EIA		Not mentionned		Retrospective study
39	Tlamcani Z. et al	2017	Morocco	Fes city	central laboratory of university hospital center Hassan II	2015-2019	North Africa	3440	Pregnant Women	15-50	39.7	1367	EIA	To avoid toxoplasma infection and the congenital consequences, it is necessary to check serological status prior conception in every woman of childbearing age.			Prospective study
40	Kwofie KD. et al	2016	Ghana	Ghana	Accra	2015-2019	West Africa	100	Pregnant Women	18-45 years (mean 29.85 ± 5.76)	37.6	38	EIA	Venous blood and tissue samples were taken from the maternal side of each placenta after delivery. Cord blood samples were also taken after they were separated from the infants. Finger-prick blood was taken from infants of participating women at 2 or 6 weeks post-natal	Not done, only RR		Cross-sectional
41	Ayi I. et al	2016	Ghana		Accra	2015-2019	West Africa	125	Pregnant Women	16-44 (28.25 ± 3.65)	51.2	64	EIA	Further study to investigate pre-pregnancy infections with T. gondii among women of childbearing age, seroconversion rate in pregnant women, rate of mother-to-child transmission and reactivated infections among HIV-seropositive persons is recommended.			Cross-sectional
42	Abamecha et al.	2016	Ethiopia	South West Ethiopia	Mizan Aman General Hospital,	2015-2019	East Africa	232	Pregnant Women	23.65 ± 5.4	85.3	198	EIA	Sero-prevalence of T. gondii antibodies for IgM was relatively high among pregnant women	Contact with cat and gardening soil		Cross-sectional
43	Oboro IL. Et al	2016	Nigeria	Port Harcourt, Rivers state	Port Harcourt Teaching Hospital	2015-2019	West Africa	288	Pregnant Women	22-46	65.5	189	EIA		Consumption of beef (OR =1.78; 95%CI: 1.03-3.09)		Cross-sectional
44	Elichilia R Shao et al	2015	Tanzania	North-eastern Tanzania	Kilimanjaro Chrisian Medical Centre (KCMC)	2015-2019	East Africa	144	Pregnant Women		41.7	60	EIA		T. gondii was less by nearly 50% among pregnant women 30years and above compared with those below 30yrs (Crude OR=0.45: 95% CI 0.23-0.88)		Cross-sectional	26	37	34	47	18	27	42	57	8	11	52	73													20	29	40	55
45	Agmas et al	2015	Ethiopia	North West Ethiopia	Debre Tabor	2015-2019	East Africa	263	Pregnant Women	18–44 (29.56 )	68.4	180	AT	Education of pregnant women through health extension and in ANC clinics is recommended	Age, educational status and presence of cats in home	This study is not include incidence of toxoplasmosis in newborns and infants	Cross-sectional	43	8	137	75																	54	17	126	66	102	16	78	67
46	Gelaye et al.	2015	Ethiopia	Central Ethiopia	Tikur Anbesa Specialized and Gandhi Memorial Hospital	2015-2019	East Africa	288	Pregnant Women	18 - 42(28.41)	85.4	246	AT	Prevalence of toxoplasmosis among pregnant women in Addis Ababa, Ethiopia is higher than that reported from other countries	No significant association was observed		Cross-sectional					26	2	220	37	19	3	227	39					160	26	86	16					50	5	196	37	9	2	237	40
47	Nasir IA, et al	2015	Nigeria	Borno state	University of Maiduguri Teaching Hospital	2015-2019	West Africa	360	Pregnant Women	19-42	48.9	176	EIA	The neonates should be thoroughly examined after delivery in order to detect any sequelae maternal toxoplasmosis that might have been provoked in-utero.	IgM seropositivity was statistically significant among women who kept cat pets than those that don’t (75 vs. 25%, p = 0.025). The IgG seropositivity rate was significantly higher among pregnant women from urban than those from rural residential areas (48.4 vs. 19.2%, p = 0.001). Employed women were more likely to contract primary toxoplasmosis than the unemployed (82.2 vs. 31.6%, p = 0.0025).		Cross-sectional
48	Awoke K. et al	2015	Ethiopia	North-West Ethiopia	Felege-Hiwot referal hospital	2015-2019	East Africa	384	Pregnant Women	15-44 (26.96 ± 4.56)	18.5	71	AT	Implementation of regular serological testing during pregnancy, health education towards avoiding eating undercooked or raw meat, and avoiding contact with cats fecal material during cleaning and gardening should be emphasized by health extension workers and other public health professionals for prevention of the disease	history of abortion (AOR = 2.47, 95% CI: 1.40–4.34), having domestic cat at home (AOR = 2.85, 95% CI: 1.66–4.90) and having a habit of eating raw/undercooked meat (AOR = 1.98, 95% CI: 1.15– 2.43)		Cross-sectional					41	137	30	176									41	189	30	124					38	88	33	225	4	5	67	308
49	Oyinloye SO. et al	2014	Nigeria	Borno State	secondary health facility in Maiduguri	2010-2014	West Africa	90	Pregnant Women		22.2	20	EIA	The results presented indicate that toxoplasmosis is a significant public health burden in the area of study, which requires drastic remedial measures.			Cross-sectional
50	Abdel-Raouff M. et al	2014	Sudan	Khartoum	Omdurman Maternity Hospitals	2010-2014	East Africa	163	Pregnant Women		20.2	33	EIA	Over 79% Sudanese women screened for antitoxoplasma IgG antibodies were seronegative and they were at risk of seroconversion during pregnancy	No statistically significant relation was observed between T. gondii sero-prevalence and the other variable of risk factors studied.		Cross-sectional
51	Bamba S. et al.	2014	Burkina Faso	Western part of Burkina Faso	Bobo-Dioulasso	2010-2014	West Africa	348	Pregnant Women	17 -47 ( 6.64 ± 4.75)	34.7	121	EIA	Sixty five percent (65.3%) of pregnant women are exposed to a risk of sero conversion for toxoplasmosis because of the deficency of the immunity due to HIV infection	No significant association was observed		Cross-sectional									11	5	110	222
52	Endris M. et al.	2014	Ethiopia	North West Ethiopia	Gondar	2010-2014	East Africa	385	Pregnant Women	20-30	88.6	341	AT	No seroprevalence among HIV + and - pregnant women (88.4%, 38/ 43 vs 88.6%, 303/342)	Keeping cats in house		Cross-sectional	98	11	243	33	9	2	332	42	38	5	303	39	279	32	62	12									123	4	218	40
53	Duodou et al	2014	Congo	Kinshasa	Kinshasa	2010-2014	Central Africa	781	Pregnant Women	28	80.3	627	EIA		No significant association was observed		Cross-sectional					113	28	512	125									154	31	470	122	422	102	192	50	93	20	533	134
54	Mwambe et al	2013	Tanzania	Mwanza	Mwanza	2010-2014	East Africa	350	Pregnant Women	25.3 ± 5.4 years	30.9	108	EIA		Advanced woman’s age(OR=1.07, 95% CI: 1.02 - 1.11, p=0.002), urban residence[OR=2.2, 95% CI; 1.4 - 3.7, p=0.001] and beingan employed or a business woman[OR=1.9, 95% CI: 1.2 - 3.0, p=0.006]		Cross-sectional	41	145	68	96	48	121	61	120																	45	109	64	132
55	Linguissi et al	2012	Burkina Faso	Central Burkina Faso	Ouagadougou	2010-2014	West Africa	182	Pregnant Women	18-50	20.3	37	EIA	Pregnant women in the age group of 18-25 years showed the highest frequency of anti-toxoplasmosis (34.5%)	No significant association was observed		Retrospective study
56	Zemene etal	2012	Ethiopia	South western Ethiopia	Jimma town	2010-2014	East Africa	201	Pregnant Women	17 -35 (23.64)	83.6	168	EIA	Need to control urban stray cat population Awarness creation is recommended ANC	Having domestic cat	Not iclude incidence of toxoplasmosis in newborns and infants	Cross-sectional					87	18	81	15													121	27	47	6	56	3	112	30
57	EI Deeb et al	2012	Egypt	Egypt	Menoufia governorate	2010-2014	North Africa	323	Pregnant Women	19 and 39 years (age mean ± SD = 26.4 ± 5.387)	67.5	218	EIA	There is urgent need for implementation of health education programs as an appropriate approach for prevention	Knowloge about transmission modes , consumption of milik/milik product and unwashed raw vegetable / fruit, hand hygien , contact with soil and farm animals .		Cross-sectional	185	93	33	12	87	35	131	70					103	8	115	97	206	38	12	67	116	39	102	66	187	85	31	20	11	5	207	100
58	Njunda AL. et al	2011	Cameroon	Younde	Yaounde University Teaching Hospital	2010-2014	Central Africa	110	Pregnant Women	20-44(29.9)	70	77	EIA	All pregnant women should be screened for toxoplasmosis.	Seroprevalence was significantly high amongst women who ate raw vegetables (76.39%, P<0.05) and there was a significant trend towards a higher seroprevalence in women who did not have a good source of water (75.58%, P<0.05).		Cross-sectional					66	24	11	9									55	17	22	16					45	17	32	16
59	Sattti, A.B. et al	2011	Sudan	Khartoum	Omdurman	2010-2014	East Africa	455	Pregnant Women	25-35	17.8	72	AT	The results of the present study revealed a relatively high sero prevalence of acute infection in the pregnant women, with Toxoplasma.			Prospective study
60	Sitoe et al.	2010	Mozambique	Mozambique	Public prenatal care clinics	2010-2014	East Africa	150	Pregnant Women	15 -50 ( 32 ).	18.7	28	EIA	Toxoplasmosis occurrence was more prevalent in HIV-positive patients (31.3%, 18/58), when compared to HIV-negative patients (10.9%, 10/92) (p < 0.005).	Not mentionned		Cross-sectional
